# Supplementary material for: Gender equity in planning, development and management of human resources for health: a scoping review
Source: Hum Resour Health. 2019 Jul 11;17:52. doi: 10.1186/s12960-019-0391-3 (PMC6625080; doi:10.1186/s12960-019-0391-3)
Supplement: Supplementary file 2 — Table of the 110 included studies with their descriptive categories (country, region, professional group, setting, study design, and tool) and themes. (XLSX 45 kb) [file 12960_2019_391_MOESM2_ESM.xlsx]

## Sheet: General descriptives
Index	Author	Year	Title	Country	Region	Western	Professional group	Subcategory professional group	Setting	Study design	Data collection tool
1	Baker , Laurence C.	1996	Differences in Earnings between Male and Female Physicians	USA	North America	Western	Physician		All health sectors	Quantitative survey	questionnaire
2	Bird, Chloe E	1996	Differences in Income Among Dentists, Physicians, and Veterinarians in 1987	USA	North America	Western	Physician	Dentists, physicians	All health sectors	Quantitative survey	questionnaire
3	Brooks, Fiona and Phillips, David	1996	Do women want women health workers? Women's views of the primary health care service	England	Europe	Western	Health workers		All health sectors	Quantitative and Qualitative	questionnaire & interviews
4	Dresler, C. M., Padgett, D. L., Mackinnon, S. E. and Patterson, G.	1996	Experiences of women in cardiothoracic surgery: A gender comparison	USA	North America	Western	Physician	Surgeons	All health sectors	Quantitative survey	questionnaire
5	Ferris, Lorraine E, Mackinnon, Susan E, Mizgala, Cynthia L and McNeill, Irene	1996	Do Canadian female surgeons feel discriminated against as women?	Canada	North America	Western	Physician	Surgeons	All health sectors	Quantitative survey	questionnaire
6	Weil, P. A.	1996	Gender and compensation in health care management	USA	North America	Western	Physician	Leaders	All health sectors	Quantitative survey	questionnaire
7	Capek, L., Edwards, D. E. and Mackinnon, S. E.	1997	Plastic surgeons: a gender comparison	USA	North America	Western	Physician	Surgeons	All health sectors	Quantitative survey	questionnaire
8	Kerssens, Jan J, Bensing, Jozien M and Andela, Margriet G	1997	Patient preference for genders of health professionals	Netherlands	Europe	Western	Health workers		All health sectors	Quantitative survey	questionnaire
9	Limacher, C. A.;Walsh, M. N.;Wolf, W. J.;Douglas, P. S.;Schwartz, J. B.;Wright, J. S.;Bodycombe, D. P.	1998	The ACC professional life survey: career decisions of women and men in cardiology. A report of the Committee on Women in Cardiology. American College of Cardiology	USA	North America	Western	Physician	Surgeons	Medical schools	Quantitative survey	questionnaire
10	Ekstrom, David N	1999	Gender and perceived nurse caring in nurse–patient dyads	USA	North America	Western	Nurse		Hospital	Quantitative survey	questionnaire
11	Frank, E., McMurray, J. E., Linzer, M. and Elon, L.	1999	Career satisfaction of US women physicians: results from the Women Physicians' Health Study. Society of General Internal Medicine Career Satisfaction Study Group	USA	North America	Western	Physician		All health sectors	Quantitative survey	questionnaire
12	Heid, J. R.;Schwenk, N. M.;Gabriel, S. E.	1999	Increasing the proportion of women in academic medicine: one institution's response	USA	North America	Western	Physician		Health/medical center	Database/online search	database
13	Kvaerner, K. J., Aasland, O. G. and Botten, G. S.	1999	Female medical leadership: cross sectional study	Norway	Europe	Western	Physician		All health sectors	Database/online search	database
14	Tanner, Rhonda;Barnsley, Jan;Williams, A. Paul	1999	Gender and Income in Pharmacy: Human Capital and Gender Stratification Theories Revisited	Canada	North America	Western	Pharmacists	Pharmacists	All health sectors	Quantitative and Qualitative	questionnaire, focus groups, interviews
15	Chandler, P. J., Chandler, C. and Dabbs, M. L.	2000	Provider gender preference in obstetrics and gynecology: a military population	USA	North America	Western	Physician	gynaecologists and obstetricians	Clinic	Quantitative survey	questionnaire
16	Colletti, M. W.;Sonnad, S. S.	2000	Perceived obstacles to career success for women in academic surgery	USA	North America	Western	Physician	Surgeons	Health/medical center	Quantitative survey	questionnaire
17	Heiliger, L.	2000	Career preferences and the work-family balance in medicine: gender differences among medical specialists	Netherlands	Europe	Western	Physician		All health sectors	Quantitative survey	questionnaire
18	McManus, IC and Sproston, KA	2000	Women in hospital medicine in the United Kingdom: glass ceiling, preference, prejudice or cohort effect?	England	Europe	Western	Physician		All health sectors	Database/online search	database
19	McMurray, Julia E, Linzer, Mark, Konrad, Thomas R, Douglas, Jeffrey, Shugerman, Richard and Nelson, Kathleen	2000	The work lives of women physicians	USA	North America	Western	Physician		All health sectors	Quantitative survey	questionnaire
20	Ness, F.;Hunt, S.;Kiely, S. C.;McNeil, M. A.;Richardson, V.;Weissbach, N.;Belle, S. H.	2000	Salary equity among male and female internists in Pennsylvania	USA	North America	Western	Physician		All health sectors	Quantitative survey	questionnaire
21	Chur‐Hansen, Anna	2002	Preferences for female and male nurses: the role of age, gender and previous experience–year 2000 compared with 1984	Australia	Australasia	Western	Nurse		Hospital	Quantitative survey	questionnaire
22	Ellsbury, K. E., Baldwin, L. M., Johnson, K. E., Runyan, S. J. and Hart, L. G.	2002	Gender-related factors in the recruitment of physicians to the rural Northwest	USA	North America	Western	Physician		All health sectors	Quantitative survey	questionnaire
23	Kilmartin, M. R., Newell, C. J. and Line, M. A.	2002	The balancing act: key issues in the lives of women general practitioners in Australia	Australia	Australasia	Western	Physician		All health sectors	Qualitative analysis	focus groups
24	McMurray, Julia E, Cohen, M, Angus, G, Harding, J, Gavel, P, Horvath, John, Paice, Elisabeth, Schmittdiel, Julie and Grumbach, Kevin	2002	Women in medicine: a four-nation comparison	Australia, Canada, England, USA	N/A	Western	Physician		All health sectors	Database/online search	database
25	Whittock, Christine;McLaren, Susan;Robinson, Olive	2002	'The Tender Trap': Gender, Part-Time Nursing and the Effects of 'Family-Friendly' Policies on Career Advancement	England	Europe	Western	Nurse		Hospital	Quantitative survey	questionnaire
26	Bronner, Gila, Peretz, Chava and Ehrenfeld, Mally	2003	Sexual harassment of nurses and nursing students	Israel	Europe	Western	Nurse		Health/medical center	Quantitative survey	questionnaire
27	Carek, Peter D, King, Dana E, Hunter, Melissa and Gilbert, Gregory E	2003	Practice profiles, procedures, and personal rewards according to the sex of the physician	USA	North America	Western	Physician		All health sectors	Quantitative survey	questionnaire
28	Carr, P. L., Gareis, K. C. and Barnett, R. C.	2003	Characteristics and outcomes for women physicians who work reduced hours	USA	North America	Western	Physician		All health sectors	Quantitative and Qualitative	questionnaire & interviews
29	Gjerberg, E.	2003	Women doctors in Norway: the challenging balance between career and family life	Norway	Europe	Western	Physician		All health sectors	Quantitative and Qualitative	questionnaire
30	Jinapriya, D., Cockerill, R. and Trope, G. E.	2003	Career satisfaction and surgical practice patterns among female ophthalmologists	Canada	North America	Western	Physician	ophthalmologists	All health sectors	Quantitative survey	questionnaire
31	Brown, Claire and Jones, Liz	2004	The gender structure of the nursing hierarchy: the role of human capital	Australia	Australasia	Western	Nurse		All health sectors	Quantitative survey	questionnaire
32	Caniano, D. A., Sonnino, R. E. and Paolo, A. M.	2004	Keys to career satisfaction: insights from a survey of women pediatric surgeons	USA & Canada	North America	Western	Physician	Surgeons	All health sectors	Quantitative survey	questionnaire
33	End, M.;Piza-Katzer, H.	2004	Professional satisfaction of women in surgery: results of a national study	Austria	Europe	Western	Physician	Surgeons	Hospital	Quantitative survey	questionnaire
34	Eriksen, Willy and Einarsen, Ståle	2004	Gender minority as a risk factor of exposure to bullying at work: The case of male assistant nurses	norway	Europe	Western	Nurse		All health sectors	Quantitative survey	questionnaire
35	Grandis, J. R., Gooding, W. E., Zamboni, B. A., Wagener, M. M., Drenning, S. D., Miller, L., Doyle, K. J., Mackinnon, S. E. and Wagner, R. L.	2004	The gender gap in a surgical subspecialty: analysis of career and lifestyle factors	USA	North America	Western	Physician	surgeons	All health sectors	Quantitative survey	questionnaire
36	Hoff	2004	Doing the same and earning less: male and female physicians in a new medical specialty	USA	North America	Western	Health workers	Hospitalists	Hospital	Quantitative survey	questionnaire
37	Bolton, Sharon C	2005	Women's work, dirty work: the gynaecology nurse as ‘other’	England	Europe	Western	Nurse		Hospital	Qualitative analysis	interviews & observation
38	Burke, S. V.;Jacobsen, G.;Arlow, F. L.;Karlstadt, R. G.;Raymond, P.	2005	Gender disparity in the practice of gastroenterology: the first 5 years of a career	USA	North America	Western	Physician		Medical schools	Quantitative survey	questionnaire
39	Johnson, Amy M, Schnatz, Peter F, Kelsey, Anita M and Ohannessian, Christine M	2005	Do women prefer care from female or male obstetrician-gynecologists? A study of patient gender preference	USA	North America	Western	Physician	gynaecologists and obstetricians	Hospital	Quantitative survey	questionnaire
40	Lund, Jon D, Rohrer, James E and Goldfarb, Susana	2005	Patient gender preferences in a large military teaching hospital	USA	North America	Western	Physician	gynaecologists and obstetricians	Hospital	Quantitative survey	questionnaire
41	Park, S.;Taylor, R. A.;Vikis, E.;Poenaru, D.	2005	Why are women deterred from general surgery training?	Canada	North America	Western	Physician	Surgeons	Medical schools	Quantitative survey	questionnaire
42	Rizk, D. E., El-Zubeir, M. A., Al-Dhaheri, A. M., Al-Mansouri, F. R. and Al-Jenaibi, H. S.	2005	Determinants of women's choice of their obstetrician and gynecologist provider in the UAE	UAE	MENA	Non-Western	Physician	gynaecologists and obstetricians	Hospital	Quantitative survey	questionnaire
43	Tempest, HV, Vowler, S and Simpson, A	2005	Patients' preference for gender of urologist	England	Europe	Western	Physician	urologists	Hospital	Quantitative survey	questionnaire
44	Lafta, R. K.	2006	Practitioner gender preference among gynecologic patients in Iraq	Iraq	MENA	Non-Western	Physician	gynaecologists and obstetricians	Clinic	Quantitative survey	questionnaire
45	Li, J., Yang, W. and Cho, S. I.	2006	Gender differences in job strain, effort-reward imbalance, and health functioning among Chinese physicians	China	Far East	Non-Western	Physician		Hospital	Quantitative survey	questionnaire
46	Shannon	2006	A gender-based study of attitudes and practice characteristics of rural physicians in West Virginia	USA	North America	Western	Physician		Clinic	Quantitative survey	questionnaire
47	Ahmad, J. A.	2007	Patients' preferences for nurses' gender in jordan	Jordan	MENA	Non-Western	Nurse		Hospital	Quantitative survey	questionnaire
48	Carrejo, M. H., Balla, D. J. and Tan, R. S.	2007	Preference for gender of health care provider in management of erectile dysfunction	USA	North America	Western	Physician		Health/medical center	Quantitative survey	questionnaire
49	Chaudhuri, P.	2007	Experiences of sexual harassment of women health workers in four hospitals in Kolkata, India	India	India	Non-Western	Health workers		Hospital	Qualitative analysis	interviews
50	Harding, Thomas	2008	Men’s clinical career pathways: Widening the understanding	New Zealand	Australasia	Western	Nurse		All health sectors	Qualitative analysis	interviews
51	Kmec, Julie A	2008	The process of sex segregation in a gender-typed field: The case of male nurses	USA	North America	Western	Nurse		Hospital	Quantitative survey	questionnaire
52	Miller, D.	2008	Knife before wife: an exploratory study of gender and the UK medical profession	England	Europe	Western	Physician		All health sectors	Quantitative survey	questionnaire
53	Mobilos, Sophia, Chan, Melissa and Brown, Judith Belle	2008	Women in medicine: The challenge of finding balance	Canada	North America	Western	Physician		Health/medical center	Qualitative analysis	interviews
54	Piper, Irena, Shvarts, Shifra and Lurie, Samuel	2008	Women's preferences for their gynecologist or obstetrician	Israel	Europe	Western	Physician	gynaecologists and obstetricians	Health/medical center	Quantitative survey	questionnaire
55	Poppas, Athena, Cummings, Jennifer, Dorbala, Sharmila, Douglas, Pamela S, Foster, Elyse and Limacher, Marian C	2008	Survey Results: A Decade of Change in Professional Life in Cardiology: A 2008 Report of the ACC Women in Cardiology Council⁎⁎ The Women in Cardiology Committee became the Women in Cardiology Council in March 2008. The Women in Cardiology Council serves as the governing body of the Women in Cardiology Section	USA	North America	Western	Physician	Cardiologist	All health sectors	Quantitative survey	questionnaire
56	Rotenberg, L. F.;Banks, B.;Griep, R. H.;Fischer, F. M.;Landsbergis, P.	2008	A gender approach to work ability and its relationship to professional and domestic work hours among nursing personnel	Brazil	South America	Western	Nurse		Hospital	Quantitative survey	questionnaire
57	Farahat	2009	Challenges facing female physicians in Egypt	Egypt	MENA	Non-Western	Physician		All health sectors	Quantitative survey	questionnaire
58	Kaneto, Chie, Toyokawa, Satoshi, Inoue, Kazuo and Kobayashi, Yasuki	2009	Gender difference in physician workforce participation in Japan	Japan	Far East	Non-Western	Physician		All health sectors	Quantitative survey	questionnaire
59	Koike, S.;Kodama, T.;Ide, H.;Yasunaga, H.;Imamura, T.	2009	Estimation of physician supply by specialty and the distribution impact of increasing female physicians in Japan	Japan	Far East	Non-Western	Physician		All health sectors	Database/online search	database
60	Parsons, Wanda L., Duke, Pauline S., Snow, Pamela and Edwards, Alison	2009	Physicians as parents: Parenting experiences of physicians in Newfoundland and Labrador	Canada	North America	Western	Physician		All health sectors	Quantitative survey	questionnaire
61	Troppmann, K. M., Palis, B. E., Goodnight, J. E., Jr, Ho, H. S. and Troppmann, C.	2009	Women surgeons in the new millennium	USA	North America	Western	Physician	Surgeons	All health sectors	Quantitative survey	questionnaire
62	Tsukada, M.;Kato, K.;Kato, Y.;Miyauchi, M.;Ono, I.;Tanabe, H.;Yokoshima, T.;Fukumoto, H.;Miyatake, Y.;Mizuno, K.	2009	Solutions for retention of female cardiologists: from the survey of gender differences in the work and life of cardiologists	Japan	Far East	Non-Western	Physician		Medical schools	Quantitative survey	questionnaire
63	Weeks, W. B., Wallace, T. A. and Wallace, A. E.	2009	How do race and sex affect the earnings of primary care physicians?	USA	North America	Western	Physician		All health sectors	Quantitative survey	questionnaire
64	Ahmadiyeh, N., Cho, N. L., Kellogg, K. C., Lipsitz, S. R., Moore, F. D., Jr., Ashley, S. W., Zinner, M. J. and Breen, E. M.	2010	Career satisfaction of women in surgery: perceptions, factors, and strategies	USA	North America	Western	Physician	Surgeons	All health sectors	Qualitative analysis	interviews
65	Halperin, T. J., Werler, M. M. and Mulliken, J. B.	2010	Gender differences in the professional and private lives of plastic surgeons	USA	North America	Western	Physician	Surgeons	All health sectors	Quantitative survey	questionnaire
66	Makam, C. S.;Edwards, G.	2010	Do women seeking care from obstetrician-gynaecologists prefer to see a female or a male doctor?	England	Europe	Western	Physician		Hospital	Quantitative survey	questionnaire
67	Noula, Maria, Leontzini, Athina, Anastasiadis, Anastasis and Ifanti, Eleni	2010	The preference of a Female Greek island population in regard to the gender of their gynecologist	Greece	Europe	Western	Physician	gynaecologists and obstetricians	Hospital	Quantitative survey	questionnaire
68	Zutshi, Massarat, Hammel, Jeffery and Hull, Tracy	2010	Colorectal Surgeons: Gender Differences in Perceptions of a Career	USA	North America	Western	Physician	Surgeons	All health sectors	Quantitative survey	questionnaire
69	Consedine, N. S., Reddig, M. K., Ladwig, I. and Broadbent, E. A.	2011	Gender and ethnic differences in colorectal cancer screening embarrassment and physician gender preferences	USA	North America	Western	Physician		All health sectors	Quantitative survey	questionnaire
70	Ku	2011	When Does Gender Matter? Gender Differences in Specialty Choice Among Physicians	USA	North America	Western	Physician		All health sectors	Quantitative survey	questionnaire
71	Newman, D. H.;d'Arc Kanakuze, J.;Ngendahimana, G.	2011	Workplace violence and gender discrimination in Rwanda's health workforce: Increasing safety and gender equality	Rwanda	Africa	Non-Western	Health workers		All health sectors	Quantitative and Qualitative	focus groups, interviews, questionnaires, audits
72	Pas, Berber, Peters, Pascale, Eisinga, Rob, Doorewaard, Hans and Lagro-Janssen, Toine	2011	Explaining career motivation among female doctors in the Netherlands: the effects of children, views on motherhood and work-home cultures	Netherlands	Europe	Western	Physician		All health sectors	Qualitative analysis	interviews
73	Shah, D. K., Karasek, V., Gerkin, R. D., Ramirez, F. C. and Young, M. A.	2011	Sex preferences for colonoscopists and GI physicians among patients and health care professionals	USA	North America	Western	Physician	Colonoscopists and gastroenterologists	Clinic	Quantitative survey	questionnaire
74	Yamazaki, Y.;Mori, R.;Marui, E.	2011	Difficulties facing physician mothers in Japan	Japan	Far East	Non-Western	Physician		All health sectors	Quantitative and Qualitative	questionnaire
75	Amir, H, Hazan, M, Grutz, O, Amit, A and Azem, F	2012	Gender preference of obstetricians and gynecologists by ultra-orthodox Jewish women	Israel	Europe	Western	Physician	gynaecologists and obstetricians	Health/medical center	Quantitative survey	questionnaire
76	Amir, H., Tibi, Y., Groutz, A., Amit, A. and Azem, F.	2012	Unpredicted gender preference of obstetricians and gynecologists by Muslim Israeli-Arab women	Israel	Europe	Western	Physician	gynaecologists and obstetricians	Health/medical center	Quantitative survey	questionnaire
77	Carvajal, M. J., Armayor, G. M. and Deziel, L.	2012	The gender earnings gap among pharmacists	USA	North America	Western	Pharmacists	Pharmacists	All health sectors	Quantitative survey	questionnaire
78	Coplan, B., Essary, A. C., Virden, T. B., 3rd, Cawley, J. and Stoehr, J. D.	2012	Salary discrepancies between practicing male and female physician assistants	USA	North America	Western	Nurse	physician assistants	All health sectors	Database/online search	database
79	McLean, M., Al Yahyaei, F., Al Mansoori, M., Al Ameri, M., Al Ahbabi, S. and Bernsen, R.	2012	Muslim women's physician preference: beyond obstetrics and gynecology	UAE	MENA	Non-Western	Physician	gynaecology, face, abdomen, child	Hospital	Quantitative survey	questionnaire
80	Nomura, K.	2012	Impact of gender-based career obstacles on the working status of women physicians in Japan	Japan	Far East	Non-Western	Physician		Medical schools	Quantitative survey	questionnaire
81	Wang, C. K.;Sheng, Y. C.;Lu, P. W.;Chen, Y. T.;Chen, H. J.;Lin, J. S.	2012	Workplace sexual harassment in two general hospitals in Taiwan: the incidence, perception, and gender differences	Taiwan	Far East	Non-Western	Health workers		Hospital	Quantitative survey	questionnaire
82	Izumi, K.;Higaki, Y.;Akaishi, Y.;Seki, M.;Kobayashi, S.;Komoda, T.;Otaki, J.	2013	Gender role stereotype and poor working condition pose obstacles for female doctors to stay in full-time employment: alumnae survey from two private medical schools in Japan	Japan	Far East	Non-Western	Physician		Medical schools	Quantitative survey	questionnaire
83	Lahat, A., Assouline-Dayan, Y., Katz, L. H. and Fidder, H. H.	2013	The preference for an endoscopist specific sex: a link between ethnic origin, religious belief, socioeconomic status, and procedure type	Israel	Europe	Western	Physician	Endoscopists	Hospital	Quantitative survey	questionnaire
84	Walsh, Janet	2013	Gender, the work‐life interface and wellbeing: a study of hospital doctors	England	Europe	Western	Physician		Hospital	Quantitative survey	questionnaire
85	Evers, M.	2014	Why do Highly Qualified Women (Still) Earn Less? Gender Differences in Long-Term Predictors of Career Success	Germany	Europe	Western	Physician		Medical schools	Quantitative survey	questionnaire
86	Hancke, Katharina, Igl, Wilmar, Toth, Bettina, Bühren, Astrid, Ditsch, Nina and Kreienberg, Rolf	2014	Work–life balance of German gynecologists: a web-based survey on satisfaction with work and private life	Germany	Europe	Western	Physician	Gynaecologists	All health sectors	Quantitative survey	questionnaire
87	Varia, Apurv, Patel, Mihir K, Tanikella, Rajasekhar, Machicao, Victor I, Fallon, Michael B and Lukens, Frank J	2014	Gender preference for the endoscopist among Hispanics: the results of a prospective study	USA	North America	Western	Physician	Endoscopists	Hospital	Quantitative survey	questionnaire
88	Wallace, Jean E	2014	Gender and supportive co‐worker relations in the medical profession	Canada	North America	Western	Physician		All health sectors	Quantitative survey	questionnaire
89	Amer-Alshiek, J., Alshiek, T., Amir Levy, Y., Azem, F., Amit, A. and Amir, H.	2015	Israeli Druze women's sex preferences when choosing obstetricians and gynecologists	Israel	Europe	Western	Physician	Gynaecologists and obstetricians	Health/medical center	Quantitative survey	questionnaire
90	Arrizabalaga, P., Abellana, R., Vinas, O., Merino, A. and Ascaso, C.	2015	Women doctors and their careers in a large university hospital in Spain at the beginning of the 21st century	Spain	Europe	Western	Physician		Hospital	Database/online search	database
91	Bismark, M., Morris, J., Thomas, L., Loh, E., Phelps, G. and Dickinson, H.	2015	Reasons and remedies for under-representation of women in medical leadership roles: a qualitative study from Australia	Australia	Australasia	Western	Physician	Leaders	All health sectors	Qualitative analysis	interviews
92	Bruce, A.;Plankey, M. W.;Johnson, L. B.;Marshall, M. B.	2015	Perceptions of gender-based discrimination during surgical training and practice	USA	North America	Western	Physician	Surgeons	Health/medical center	Quantitative survey	questionnaire
93	Nomura, Y.;Gruppen, L. D.;Horie, S.;Takeuchi, M.;Illing, J.	2015	The difficulty of professional continuation among female doctors in Japan: a qualitative study of alumnae of 13 medical schools in Japan	Japan	Far East	Non-Western	Physician		Medical schools	Quantitative survey	questionnaire
94	Sanfey, H., Fromson, J., Mellinger, J., Rakinic, J., Williams, M. and Williams, B.	2015	Surgeons in Difficulty: An Exploration of Differences in Assistance-Seeking Behaviors between Male and Female Surgeons	USA	North America	Western	Physician	surgeons	All health sectors	Quantitative and Qualitative	questionnaire
95	Amir, H., Beri, A., Yechiely, R., Amir Levy, Y., Shimonov, M. and Groutz, A.	2016	Do Urology Male Patients Prefer Same-Gender Urologist?	Israel	Europe	Western	Physician	urologists	Clinic	Quantitative survey	questionnaire
96	Amoli, Marielle, Flynn, John, Edmonds, Eric, Glotzbecker, Michael, Kelly, Derek, Sawyer, Jeffrey, Amoli, Marielle A., Flynn, John M., Edmonds, Eric W., Glotzbecker, Michael P., Kelly, Derek M. and Sawyer, Jeffrey R.	2016	Gender Differences in Pediatric Orthopaedics: What Are the Implications for the Future Workforce?	USA	North America	Western	Physician	Surgeons	All health sectors	Quantitative survey	questionnaire
97	Arima, M., Araki, Y., Iseki, S., Mitaka, C., Hirai, N., & Miyazaki, Y.	2016	Seeking a 'Career' and 'Family': Factors of Satisfaction in Work-Life Balance among Child-Rearing Female Physicians in Japan, Comparison between Female Physicians without Children and Male Physicians	Japan	Far East	Non-Western	Physician		All health sectors	Quantitative survey	questionnaire
98	Arima, M., Araki, Y., Iseki, S., Mitaka, C., Hirai, N., & Miyazaki, Y.	2016	Openness to Gender and Work-Term Diversity among Physicians in Japan: a Study of Alumni from a Japanese Medical School	Japan	Far East	Non-Western	Physician		All health sectors	Quantitative survey	questionnaire
99	Arima, Makiko, Araki, Yoko, Iseki, Sachiko, Mitaka, Chieko, Hirai, Nobuhide and Miyazaki, Yasunari	2016	Improving Japanese Physicians’ Gender-Role Attitudes: Career Education and Adjusted Work Systems	Japan	Far East	Non-Western	Physician		All health sectors	Quantitative survey	questionnaire
100	Delgado, Ana, Saletti-Cuesta, Lorena, López-Fernández, Luis Andrés, Toro-Cárdenas, Silvia and Luna del Castillo, Juan de Dios	2016	Professional Success and Gender in Family Medicine: Design of Scales and Examination of Gender Differences in Subjective and Objective Success Among Family Physicians	Spain	Europe	Western	Physician		Health/medical center	Quantitative survey	questionnaire
101	Drange, Ida and Karlsen, Hilde Johanne	2016	Simply a Matter of Being Male? Nurses' Employment Outcomes in the Norwegian Labour Market	Norway	Europe	Western	Nurse		All health sectors	Database/online search	database
102	Geibel, Margrit-Ann and Mayer, Miriam	2016	Gender-specific differences - first results from a survey on dental surgery	Germany	Europe	Western	Physician	Dentist	All health sectors	Quantitative survey	questionnaire
103	Lee, J. and Cho, Y. H.	2016	Gender differences in job stress and stress coping strategies among korean nurses	Korea	Far East	Non-Western	Nurse		Hospital	Quantitative survey	questionnaire
104	Okoshi, K., Nomura, K., Taka, F., Fukami, K., Tomizawa, Y., Kinoshita, K. and Tominaga, R.	2016	Suturing the gender gap: Income, marriage, and parenthood among Japanese Surgeons	Japan	Far East	Non-Western	Physician	Surgeons	All health sectors	Quantitative survey	questionnaire
105	Rohde, Rachel, Wolf, Jennifer, Adams, Julie, Rohde, Rachel S., Wolf, Jennifer Moriatis and Adams, Julie E.	2016	Where Are the Women in Orthopaedic Surgery?	USA	North America	Western	Physician	orthopaedics	All health sectors	Quantitative survey	questionnaire
106	Walker, L. E., Sadosty, A. T., Colletti, J. E., Goyal, D. G., Sunga, K. L. and Hayes, S. N.	2016	Gender Distribution Among American Board of Medical Specialties Boards of Directors	USA	North America	Western	Physician	Leaders	All health sectors	Database/online search	Online search
107	Aubrey, Christa, Mumtaz, Zubia, Patterson, Patrick B., Chari, Radha and Mitchell, B. F.	2017	Accommodating Immigrant Women's Preferences for Female Health Care Providers	Canada	North America	Western	Physician	Obstetricians	Hospital	Qualitative analysis	interviews
108	Cain, Cindy L.	2017	Boundaried Caring and Gendered Emotion Management in Hospice Work	USA	North America	Western	Nurse	Hospice workers	Hospice	Qualitative analysis	interviews & observation
109	Camargo, A., Liu, L. and Yousem, D. M.	2017	Sexual Harassment in Radiology	USA	North America	Western	Physician	Radiologists	All health sectors	Quantitative survey	questionnaire
110	Kuhlmann, Ellen, Ovseiko, Pavel V., Kurmeyer, Christine, Gutiérrez-Lobos, Karin, Steinböck, Sandra, Knorring, Mia von, Buchan, Alastair M., Brommels, Mats and von Knorring, Mia	2017	Closing the gender leadership gap: a multi-centre cross-country comparison of women in management and leadership in academic health centres in the European Union	Germany, sweden, austria, uk	Europe	Western	Physician	Leaders	Health/medical center	Database/online search	Online search

## Sheet: Themes
				Family/ work balance	Working hours	Discrimination/ Gender bias	Work environment	Spouse support	Mentorship & role modeling	Barriers (other)	Coping mechanisms	Networking	Patients preferences	Career choice/preference	Recruitment	Gender roles	Pay and benefits	Job satisfaction	Institutional Policies	Career mobility	Work experience	Leadership	Occupational health	Retention	Hierarchy/ organizational structure	Education	Training	TOTAL NUMBER OF THEMES PER ARTICLE
				48	39	17	24	15	16	10	5	3	25	21	12	6	30	24	23	22	11	9	7	6	4	11	10
Index	Author	Year	Title	0.436364	0.354545	0.154545	0.218182	0.136364	0.145455	0.0909091	0.0454545	0.0272727	0.227273	0.190909	0.109091	0.0545455	0.272727	0.218182	0.209091	0.2	0.1	0.0818182	0.0636364	0.0545455	0.0363636	0.1	0.0909091
1	Baker , Laurence C.	1996	Differences in Earnings between Male and Female Physicians														ü											1
2	Bird, Chloe E	1996	Differences in Income Among Dentists, Physicians, and Veterinarians in 1987														ü											1
3	Brooks, Fiona and Phillips, David	1996	Do women want women health workers? Women's views of the primary health care service										ü															1
4	Dresler, C. M., Padgett, D. L., Mackinnon, S. E. and Patterson, G.	1996	Experiences of women in cardiothoracic surgery: A gender comparison	ü		ü	ü	ü	ü								ü	ü			ü					ü	ü	10
5	Ferris, Lorraine E, Mackinnon, Susan E, Mizgala, Cynthia L and McNeill, Irene	1996	Do Canadian female surgeons feel discriminated against as women?			ü			ü						ü				ü	ü							ü	6
6	Weil, P. A.	1996	Gender and compensation in health care management	ü	ü				ü								ü			ü	ü					ü		7
7	Capek, L., Edwards, D. E. and Mackinnon, S. E.	1997	Plastic surgeons: a gender comparison	ü	ü	ü	ü		ü					ü			ü	ü	ü	ü						ü	ü	12
8	Kerssens, Jan J, Bensing, Jozien M and Andela, Margriet G	1997	Patient preference for genders of health professionals										ü															1
9	Limacher, C. A.;Walsh, M. N.;Wolf, W. J.;Douglas, P. S.;Schwartz, J. B.;Wright, J. S.;Bodycombe, D. P.	1998	The ACC professional life survey: career decisions of women and men in cardiology. A report of the Committee on Women in Cardiology. American College of Cardiology	ü	ü	ü			ü					ü									ü					6
10	Ekstrom, David N	1999	Gender and perceived nurse caring in nurse–patient dyads										ü			ü												2
11	Frank, E., McMurray, J. E., Linzer, M. and Elon, L.	1999	Career satisfaction of US women physicians: results from the Women Physicians' Health Study. Society of General Internal Medicine Career Satisfaction Study Group	ü	ü		ü							ü			ü	ü										6
12	Heid, J. R.;Schwenk, N. M.;Gabriel, S. E.	1999	Increasing the proportion of women in academic medicine: one institution's response		ü				ü						ü				ü			ü		ü				6
13	Kvaerner, K. J., Aasland, O. G. and Botten, G. S.	1999	Female medical leadership: cross sectional study																			ü						1
14	Tanner, Rhonda;Barnsley, Jan;Williams, A. Paul	1999	Gender and Income in Pharmacy: Human Capital and Gender Stratification Theories Revisited	ü	ü	ü								ü			ü	ü		ü								7
15	Chandler, P. J., Chandler, C. and Dabbs, M. L.	2000	Provider gender preference in obstetrics and gynecology: a military population										ü															1
16	Colletti, M. W.;Sonnad, S. S.	2000	Perceived obstacles to career success for women in academic surgery	ü			ü		ü			ü							ü									5
17	Heiliger, L.	2000	Career preferences and the work-family balance in medicine: gender differences among medical specialists	ü	ü									ü					ü									4
18	McManus, IC and Sproston, KA	2000	Women in hospital medicine in the United Kingdom: glass ceiling, preference, prejudice or cohort effect?											ü						ü								2
19	McMurray, Julia E, Linzer, Mark, Konrad, Thomas R, Douglas, Jeffrey, Shugerman, Richard and Nelson, Kathleen	2000	The work lives of women physicians	ü			ü	ü									ü	ü					ü				ü	7
20	Ness, F.;Hunt, S.;Kiely, S. C.;McNeil, M. A.;Richardson, V.;Weissbach, N.;Belle, S. H.	2000	Salary equity among male and female internists in Pennsylvania	ü													ü		ü			ü						4
21	Chur‐Hansen, Anna	2002	Preferences for female and male nurses: the role of age, gender and previous experience–year 2000 compared with 1984										ü															1
22	Ellsbury, K. E., Baldwin, L. M., Johnson, K. E., Runyan, S. J. and Hart, L. G.	2002	Gender-related factors in the recruitment of physicians to the rural Northwest	ü	ü		ü	ü						ü	ü		ü	ü	ü		ü							10
23	Kilmartin, M. R., Newell, C. J. and Line, M. A.	2002	The balancing act: key issues in the lives of women general practitioners in Australia	ü	ü												ü	ü		ü		ü					ü	7
24	McMurray, Julia E, Cohen, M, Angus, G, Harding, J, Gavel, P, Horvath, John, Paice, Elisabeth, Schmittdiel, Julie and Grumbach, Kevin	2002	Women in medicine: a four-nation comparison	ü	ü									ü			ü		ü	ü								6
25	Whittock, Christine;McLaren, Susan;Robinson, Olive	2002	'The Tender Trap': Gender, Part-Time Nursing and the Effects of 'Family-Friendly' Policies on Career Advancement		ü														ü	ü								3
26	Bronner, Gila, Peretz, Chava and Ehrenfeld, Mally	2003	Sexual harassment of nurses and nursing students				ü																					1
27	Carek, Peter D, King, Dana E, Hunter, Melissa and Gilbert, Gregory E	2003	Practice profiles, procedures, and personal rewards according to the sex of the physician	ü	ü												ü	ü										4
28	Carr, P. L., Gareis, K. C. and Barnett, R. C.	2003	Characteristics and outcomes for women physicians who work reduced hours	ü	ü													ü					ü					4
29	Gjerberg, E.	2003	Women doctors in Norway: the challenging balance between career and family life	ü				ü												ü	ü					ü	ü	6
30	Jinapriya, D., Cockerill, R. and Trope, G. E.	2003	Career satisfaction and surgical practice patterns among female ophthalmologists	ü	ü			ü										ü			ü							5
31	Brown, Claire and Jones, Liz	2004	The gender structure of the nursing hierarchy: the role of human capital	ü	ü														ü	ü	ü	ü			ü	ü		8
32	Caniano, D. A., Sonnino, R. E. and Paolo, A. M.	2004	Keys to career satisfaction: insights from a survey of women pediatric surgeons	ü	ü			ü	ü	ü					ü		ü	ü	ü	ü								10
33	End, M.;Piza-Katzer, H.	2004	Professional satisfaction of women in surgery: results of a national study	ü	ü		ü			ü				ü			ü	ü	ü									8
34	Eriksen, Willy and Einarsen, Ståle	2004	Gender minority as a risk factor of exposure to bullying at work: The case of male assistant nurses			ü	ü																					2
35	Grandis, J. R., Gooding, W. E., Zamboni, B. A., Wagener, M. M., Drenning, S. D., Miller, L., Doyle, K. J., Mackinnon, S. E. and Wagner, R. L.	2004	The gender gap in a surgical subspecialty: analysis of career and lifestyle factors	ü	ü	ü		ü	ü								ü	ü	ü	ü	ü					ü	ü	12
36	Hoff	2004	Doing the same and earning less: male and female physicians in a new medical specialty	ü	ü									ü			ü											4
37	Bolton, Sharon C	2005	Women's work, dirty work: the gynaecology nurse as ‘other’													ü												1
38	Burke, S. V.;Jacobsen, G.;Arlow, F. L.;Karlstadt, R. G.;Raymond, P.	2005	Gender disparity in the practice of gastroenterology: the first 5 years of a career	ü	ü									ü			ü	ü										5
39	Johnson, Amy M, Schnatz, Peter F, Kelsey, Anita M and Ohannessian, Christine M	2005	Do women prefer care from female or male obstetrician-gynecologists? A study of patient gender preference										ü															1
40	Lund, Jon D, Rohrer, James E and Goldfarb, Susana	2005	Patient gender preferences in a large military teaching hospital										ü															1
41	Park, S.;Taylor, R. A.;Vikis, E.;Poenaru, D.	2005	Why are women deterred from general surgery training?	ü	ü	ü			ü					ü					ü									6
42	Rizk, D. E., El-Zubeir, M. A., Al-Dhaheri, A. M., Al-Mansouri, F. R. and Al-Jenaibi, H. S.	2005	Determinants of women's choice of their obstetrician and gynecologist provider in the UAE										ü															1
43	Tempest, HV, Vowler, S and Simpson, A	2005	Patients' preference for gender of urologist										ü															1
44	Lafta, R. K.	2006	Practitioner gender preference among gynecologic patients in Iraq										ü															1
45	Li, J., Yang, W. and Cho, S. I.	2006	Gender differences in job strain, effort-reward imbalance, and health functioning among Chinese physicians				ü				ü							ü		ü			ü					5
46	Shannon	2006	A gender-based study of attitudes and practice characteristics of rural physicians in West Virginia	ü	ü		ü							ü	ü				ü									6
47	Ahmad, J. A.	2007	Patients' preferences for nurses' gender in jordan										ü		ü	ü												3
48	Carrejo, M. H., Balla, D. J. and Tan, R. S.	2007	Preference for gender of health care provider in management of erectile dysfunction										ü															1
49	Chaudhuri, P.	2007	Experiences of sexual harassment of women health workers in four hospitals in Kolkata, India				ü																					1
50	Harding, Thomas	2008	Men’s clinical career pathways: Widening the understanding				ü			ü				ü		ü				ü						ü		6
51	Kmec, Julie A	2008	The process of sex segregation in a gender-typed field: The case of male nurses												ü													1
52	Miller, D.	2008	Knife before wife: an exploratory study of gender and the UK medical profession	ü	ü	ü	ü		ü			ü						ü	ü					ü			ü	10
53	Mobilos, Sophia, Chan, Melissa and Brown, Judith Belle	2008	Women in medicine: The challenge of finding balance	ü		ü		ü		ü				ü					ü	ü								7
54	Piper, Irena, Shvarts, Shifra and Lurie, Samuel	2008	Women's preferences for their gynecologist or obstetrician										ü															1
55	Poppas, Athena, Cummings, Jennifer, Dorbala, Sharmila, Douglas, Pamela S, Foster, Elyse and Limacher, Marian C	2008	Survey Results: A Decade of Change in Professional Life in Cardiology: A 2008 Report of the ACC Women in Cardiology Council⁎⁎ The Women in Cardiology Committee became the Women in Cardiology Council in March 2008. The Women in Cardiology Council serves as the governing body of the Women in Cardiology Section	ü	ü	ü		ü	ü						ü		ü	ü	ü		ü		ü					11
56	Rotenberg, L. F.;Banks, B.;Griep, R. H.;Fischer, F. M.;Landsbergis, P.	2008	A gender approach to work ability and its relationship to professional and domestic work hours among nursing personnel	ü	ü																							2
57	Farahat	2009	Challenges facing female physicians in Egypt	ü	ü					ü	ü								ü									5
58	Kaneto, Chie, Toyokawa, Satoshi, Inoue, Kazuo and Kobayashi, Yasuki	2009	Gender difference in physician workforce participation in Japan																					ü				1
59	Koike, S.;Kodama, T.;Ide, H.;Yasunaga, H.;Imamura, T.	2009	Estimation of physician supply by specialty and the distribution impact of increasing female physicians in Japan											ü														1
60	Parsons, Wanda L., Duke, Pauline S., Snow, Pamela and Edwards, Alison	2009	Physicians as parents: Parenting experiences of physicians in Newfoundland and Labrador	ü				ü																				2
61	Troppmann, K. M., Palis, B. E., Goodnight, J. E., Jr, Ho, H. S. and Troppmann, C.	2009	Women surgeons in the new millennium		ü			ü						ü					ü									4
62	Tsukada, M.;Kato, K.;Kato, Y.;Miyauchi, M.;Ono, I.;Tanabe, H.;Yokoshima, T.;Fukumoto, H.;Miyatake, Y.;Mizuno, K.	2009	Solutions for retention of female cardiologists: from the survey of gender differences in the work and life of cardiologists	ü	ü					ü																		3
63	Weeks, W. B., Wallace, T. A. and Wallace, A. E.	2009	How do race and sex affect the earnings of primary care physicians?														ü											1
64	Ahmadiyeh, N., Cho, N. L., Kellogg, K. C., Lipsitz, S. R., Moore, F. D., Jr., Ashley, S. W., Zinner, M. J. and Breen, E. M.	2010	Career satisfaction of women in surgery: perceptions, factors, and strategies	ü					ü			ü					ü	ü										5
65	Halperin, T. J., Werler, M. M. and Mulliken, J. B.	2010	Gender differences in the professional and private lives of plastic surgeons	ü	ü			ü									ü	ü										5
66	Makam, C. S.;Edwards, G.	2010	Do women seeking care from obstetrician-gynaecologists prefer to see a female or a male doctor?										ü															1
67	Noula, Maria, Leontzini, Athina, Anastasiadis, Anastasis and Ifanti, Eleni	2010	The preference of a Female Greek island population in regard to the gender of their gynecologist										ü															1
68	Zutshi, Massarat, Hammel, Jeffery and Hull, Tracy	2010	Colorectal Surgeons: Gender Differences in Perceptions of a Career		ü	ü	ü		ü								ü	ü		ü								7
69	Consedine, N. S., Reddig, M. K., Ladwig, I. and Broadbent, E. A.	2011	Gender and ethnic differences in colorectal cancer screening embarrassment and physician gender preferences										ü															1
70	Ku	2011	When Does Gender Matter? Gender Differences in Specialty Choice Among Physicians											ü														1
71	Newman, D. H.;d'Arc Kanakuze, J.;Ngendahimana, G.	2011	Workplace violence and gender discrimination in Rwanda's health workforce: Increasing safety and gender equality			ü	ü																					2
72	Pas, Berber, Peters, Pascale, Eisinga, Rob, Doorewaard, Hans and Lagro-Janssen, Toine	2011	Explaining career motivation among female doctors in the Netherlands: the effects of children, views on motherhood and work-home cultures	ü																								1
73	Shah, D. K., Karasek, V., Gerkin, R. D., Ramirez, F. C. and Young, M. A.	2011	Sex preferences for colonoscopists and GI physicians among patients and health care professionals										ü															1
74	Yamazaki, Y.;Mori, R.;Marui, E.	2011	Difficulties facing physician mothers in Japan	ü	ü		ü			ü																		4
75	Amir, H, Hazan, M, Grutz, O, Amit, A and Azem, F	2012	Gender preference of obstetricians and gynecologists by ultra-orthodox Jewish women										ü															1
76	Amir, H., Tibi, Y., Groutz, A., Amit, A. and Azem, F.	2012	Unpredicted gender preference of obstetricians and gynecologists by Muslim Israeli-Arab women										ü															1
77	Carvajal, M. J., Armayor, G. M. and Deziel, L.	2012	The gender earnings gap among pharmacists		ü												ü	ü		ü						ü		5
78	Coplan, B., Essary, A. C., Virden, T. B., 3rd, Cawley, J. and Stoehr, J. D.	2012	Salary discrepancies between practicing male and female physician assistants		ü												ü				ü							3
79	McLean, M., Al Yahyaei, F., Al Mansoori, M., Al Ameri, M., Al Ahbabi, S. and Bernsen, R.	2012	Muslim women's physician preference: beyond obstetrics and gynecology										ü															1
80	Nomura, K.	2012	Impact of gender-based career obstacles on the working status of women physicians in Japan	ü	ü					ü																		3
81	Wang, C. K.;Sheng, Y. C.;Lu, P. W.;Chen, Y. T.;Chen, H. J.;Lin, J. S.	2012	Workplace sexual harassment in two general hospitals in Taiwan: the incidence, perception, and gender differences				ü																					1
82	Izumi, K.;Higaki, Y.;Akaishi, Y.;Seki, M.;Kobayashi, S.;Komoda, T.;Otaki, J.	2013	Gender role stereotype and poor working condition pose obstacles for female doctors to stay in full-time employment: alumnae survey from two private medical schools in Japan	ü	ü		ü																					3
83	Lahat, A., Assouline-Dayan, Y., Katz, L. H. and Fidder, H. H.	2013	The preference for an endoscopist specific sex: a link between ethnic origin, religious belief, socioeconomic status, and procedure type										ü															1
84	Walsh, Janet	2013	Gender, the work‐life interface and wellbeing: a study of hospital doctors	ü			ü				ü												ü	ü				5
85	Evers, M.	2014	Why do Highly Qualified Women (Still) Earn Less? Gender Differences in Long-Term Predictors of Career Success														ü		ü	ü								3
86	Hancke, Katharina, Igl, Wilmar, Toth, Bettina, Bühren, Astrid, Ditsch, Nina and Kreienberg, Rolf	2014	Work–life balance of German gynecologists: a web-based survey on satisfaction with work and private life	ü													ü	ü										3
87	Varia, Apurv, Patel, Mihir K, Tanikella, Rajasekhar, Machicao, Victor I, Fallon, Michael B and Lukens, Frank J	2014	Gender preference for the endoscopist among Hispanics: the results of a prospective study										ü															1
88	Wallace, Jean E	2014	Gender and supportive co‐worker relations in the medical profession	ü	ü		ü	ü									ü				ü							6
89	Amer-Alshiek, J., Alshiek, T., Amir Levy, Y., Azem, F., Amit, A. and Amir, H.	2015	Israeli Druze women's sex preferences when choosing obstetricians and gynecologists										ü															1
90	Arrizabalaga, P., Abellana, R., Vinas, O., Merino, A. and Ascaso, C.	2015	Women doctors and their careers in a large university hospital in Spain at the beginning of the 21st century												ü					ü		ü			ü			4
91	Bismark, M., Morris, J., Thomas, L., Loh, E., Phelps, G. and Dickinson, H.	2015	Reasons and remedies for under-representation of women in medical leadership roles: a qualitative study from Australia						ü	ü					ü					ü		ü		ü	ü			7
92	Bruce, A.;Plankey, M. W.;Johnson, L. B.;Marshall, M. B.	2015	Perceptions of gender-based discrimination during surgical training and practice			ü																						1
93	Nomura, Y.;Gruppen, L. D.;Horie, S.;Takeuchi, M.;Illing, J.	2015	The difficulty of professional continuation among female doctors in Japan: a qualitative study of alumnae of 13 medical schools in Japan	ü	ü	ü	ü									ü												5
94	Sanfey, H., Fromson, J., Mellinger, J., Rakinic, J., Williams, M. and Williams, B.	2015	Surgeons in Difficulty: An Exploration of Differences in Assistance-Seeking Behaviors between Male and Female Surgeons	ü	ü	ü	ü	ü		ü	ü									ü			ü		ü			10
95	Amir, H., Beri, A., Yechiely, R., Amir Levy, Y., Shimonov, M. and Groutz, A.	2016	Do Urology Male Patients Prefer Same-Gender Urologist?										ü															1
96	Amoli, Marielle, Flynn, John, Edmonds, Eric, Glotzbecker, Michael, Kelly, Derek, Sawyer, Jeffrey, Amoli, Marielle A., Flynn, John M., Edmonds, Eric W., Glotzbecker, Michael P., Kelly, Derek M. and Sawyer, Jeffrey R.	2016	Gender Differences in Pediatric Orthopaedics: What Are the Implications for the Future Workforce?											ü	ü		ü											3
97	Arima, M., Araki, Y., Iseki, S., Mitaka, C., Hirai, N., & Miyazaki, Y.	2016	Openness to Gender and Work-Term Diversity among Physicians in Japan: a Study of Alumni from a Japanese Medical School	ü														ü	ü	ü				ü				5
98	Arima, M., Araki, Y., Iseki, S., Mitaka, C., Hirai, N., & Miyazaki, Y.	2016	Seeking a 'Career' and 'Family': Factors of Satisfaction in Work-Life Balance among Child-Rearing Female Physicians in Japan, Comparison between Female Physicians without Children and Male Physicians	ü																								1
99	Arima, Makiko, Araki, Yoko, Iseki, Sachiko, Mitaka, Chieko, Hirai, Nobuhide and Miyazaki, Yasunari	2016	Improving Japanese Physicians’ Gender-Role Attitudes: Career Education and Adjusted Work Systems		ü														ü							ü	ü	4
100	Delgado, Ana, Saletti-Cuesta, Lorena, López-Fernández, Luis Andrés, Toro-Cárdenas, Silvia and Luna del Castillo, Juan de Dios	2016	Professional Success and Gender in Family Medicine: Design of Scales and Examination of Gender Differences in Subjective and Objective Success Among Family Physicians	ü				ü										ü								ü		4
101	Drange, Ida and Karlsen, Hilde Johanne	2016	Simply a Matter of Being Male? Nurses' Employment Outcomes in the Norwegian Labour Market											ü	ü													2
102	Geibel, Margrit-Ann and Mayer, Miriam	2016	Gender-specific differences - first results from a survey on dental surgery																		ü					ü	ü	3
103	Lee, J. and Cho, Y. H.	2016	Gender differences in job stress and stress coping strategies among korean nurses								ü																	1
104	Okoshi, K., Nomura, K., Taka, F., Fukami, K., Tomizawa, Y., Kinoshita, K. and Tominaga, R.	2016	Suturing the gender gap: Income, marriage, and parenthood among Japanese Surgeons	ü													ü											2
105	Rohde, Rachel, Wolf, Jennifer, Adams, Julie, Rohde, Rachel S., Wolf, Jennifer Moriatis and Adams, Julie E.	2016	Where Are the Women in Orthopaedic Surgery?	ü					ü					ü														3
106	Walker, L. E., Sadosty, A. T., Colletti, J. E., Goyal, D. G., Sunga, K. L. and Hayes, S. N.	2016	Gender Distribution Among American Board of Medical Specialties Boards of Directors																			ü						1
107	Aubrey, Christa, Mumtaz, Zubia, Patterson, Patrick B., Chari, Radha and Mitchell, B. F.	2017	Accommodating Immigrant Women's Preferences for Female Health Care Providers			ü							ü															2
108	Cain, Cindy L.	2017	Boundaried Caring and Gendered Emotion Management in Hospice Work													ü												1
109	Camargo, A., Liu, L. and Yousem, D. M.	2017	Sexual Harassment in Radiology				ü																					1
110	Kuhlmann, Ellen, Ovseiko, Pavel V., Kurmeyer, Christine, Gutiérrez-Lobos, Karin, Steinböck, Sandra, Knorring, Mia von, Buchan, Alastair M., Brommels, Mats and von Knorring, Mia	2017	Closing the gender leadership gap: a multi-centre cross-country comparison of women in management and leadership in academic health centres in the European Union																			ü						1
